# Supplementary material for: A Review on Low-Dimensional Nanoarchitectonics for Neurochemical Sensing and Modulation in Responsive Neurological Outcomes
Source: Biomolecules. 2025 Oct 2;15(10):1405. doi: 10.3390/biom15101405 (PMC12562191; doi:10.3390/biom15101405)
Supplement: Supplementary file 1 [file biomolecules-15-01405-s001.zip]

Archive with 1 entries (1 files):
- biomolecules-3868084-supplementary.pdf
